# Supplementary material for: Deciphering the Diagnostic Potential of Small Non-Coding RNAs for the Detection of Pancreatic Ductal Adenocarcinoma Through Liquid Biopsies
Source: Int J Mol Sci. 2025 Aug 21;26(16):8108. doi: 10.3390/ijms26168108 (PMC12386914; doi:10.3390/ijms26168108)
Supplement: Supplementary file 1 [file ijms-26-08108-s001.zip]

Archive with 2 entries (2 files):
- ijms-3793725-supplementary.xlsx
- SupplementaryMaterial.pdf
