# Supplementary material for: Deciphering the Diagnostic Potential of Small Non-Coding RNAs for the Detection of Pancreatic Ductal Adenocarcinoma Through Liquid Biopsies
Source: Int J Mol Sci. 2025 Aug 21;26(16):8108. doi: 10.3390/ijms26168108 (PMC12386914; doi:10.3390/ijms26168108)
Supplement: Supplementary file 1 [file ijms-26-08108-s001.zip › ijms-3793725-supplementary.xlsx]

## Sheet: S1
Patient Code	Patient's Gender	Age	Patient's BMI	Collection Date and Time	Sequenced	Hospitol	Label
Control_Hadassah_1	Male	25.1667	20.9573	2023-11-21 09:00:00	1	Hadassah	Control
Control_Hadassah_2	Male	19.75	20.8117	2023-11-21 08:59:25	1	Hadassah	Control
Control_Hadassah_3	Female	62	37.6378	2023-11-21 09:03:20	1	Hadassah	Control
Control_Hadassah_4	Male	63.75	21.0616	2023-11-21 09:05:03	1	Hadassah	Control
Control_Hadassah_5	Female	63.4167	24.6097	2023-11-21 09:15:59	1	Hadassah	Control
Control_Hadassah_6	Female	53.5833	37.1802		1	Hadassah	Control
Control_Hadassah_7	Female	25.5	20.1951	2023-11-21 09:15:41	1	Hadassah	Control
Control_Hadassah_8	Male	47	30.3871	2023-11-21 09:25:43	1	Hadassah	Control
Control_Hadassah_9	Female	41.6667	30.1021	2023-11-21 09:25:47	1	Hadassah	Control
Control_Hadassah_10	Female	18.5	18.4265	2023-11-21 09:33:20	1	Hadassah	Control
Control_Hadassah_11	Female	19.8333	26.6097	2023-11-21 09:33:43	1	Hadassah	Control
Control_Hadassah_12	Male	57.4167	25.5354	2023-11-21 09:47:26	1	Hadassah	Control
Control_Hadassah_13	Female	36.25	29.6875	2023-11-21 09:48:14	1	Hadassah	Control
Control_Hadassah_14	Female	62.3333	23.5883	2023-11-21 09:50:09	1	Hadassah	Control
Control_Hadassah_15	Male	39.1667	30.3871	2023-11-21 09:53:47	1	Hadassah	Control
Control_Hadassah_16	Male	57.75	25.1429	2023-11-21 09:58:38	1	Hadassah	Control
Control_Hadassah_17	Female	23.0833	22.2063	2023-11-21 10:00:47	1	Hadassah	Control
Control_Hadassah_18	Female	54	22.7583	2023-11-21 09:55:30	1	Hadassah	Control
Control_Hadassah_19	Female	64.3333	27.6888	2023-11-21 10:06:08	1	Hadassah	Control
Control_Hadassah_20	Female	55.75	25.0995	2023-11-21 10:04:11	1	Hadassah	Control
Control_Hadassah_21	Female	27.0833	22.7615	2023-11-21 10:25:04	1	Hadassah	Control
Control_Hadassah_22	Male	31.75	26.3465	2023-11-21 10:29:28	1	Hadassah	Control
Control_Hadassah_23	Female	35.1667	22.2041	2023-11-21 10:28:08	1	Hadassah	Control
Control_Hadassah_24	Male	66	25.4581	2023-11-21 10:32:59	1	Hadassah	Control
Control_Hadassah_25	Female	45.9167	24.4898	2023-11-21 10:45:38	1	Hadassah	Control
Control_Hadassah_26	Female	77.1667	28.0404	2023-11-21 10:50:47	1	Hadassah	Control
Control_Hadassah_27	Female	74.3333	25.3902	2023-11-21 10:56:04	1	Hadassah	Control
Control_Hadassah_28	Female	58.25	23.0681	2023-11-21 10:55:21	1	Hadassah	Control
Control_Hadassah_29	Female	28.5833	21.1553	2023-11-21 11:04:33	1	Hadassah	Control
Control_Hadassah_30	Male	24.5833	23.1206	2023-11-21 11:04:47	1	Hadassah	Control
Control_Hadassah_31	Female	45	21.9713	2023-11-21 11:05:55	1	Hadassah	Control
Control_Hadassah_32	Male	39.0833	21.2665	2023-11-21 11:05:14	1	Hadassah	Control
Control_Hadassah_33	Female	71.1667	22.2137	2023-11-21 11:08:37	1	Hadassah	Control
Control_Hadassah_34	Female	54.0833	31.5886	2023-11-21 11:09:09	1	Hadassah	Control
Control_Hadassah_35	Female	29.5	41.89	2023-11-21 11:11:51	1	Hadassah	Control
Control_Hadassah_36	Male	77.9167	24.2188	2023-11-21 11:18:04	1	Hadassah	Control
Control_Hadassah_37	Female	37.3333	24	2023-11-21 11:15:57	1	Hadassah	Control
Control_Hadassah_38	Female	33.3333	26.1427	2023-11-21 11:26:24	1	Hadassah	Control
Control_Hadassah_39	Female	58.8333	24.2215	2023-11-21 11:16:57	1	Hadassah	Control
Control_Hadassah_40	Female	20.25	21.7738	2023-11-21 11:28:15	1	Hadassah	Control
Control_Hadassah_41	Female	20.3333	20.7967	2023-11-21 11:23:07	1	Hadassah	Control
Control_Hadassah_42	Female	35.25	46.875	2023-11-21 11:23:26	1	Hadassah	Control
Control_Hadassah_43	Female	72.25	21.0077	2023-11-21 11:56:17	1	Hadassah	Control
Control_Hadassah_44	Female	34.9167	32.7694		1	Hadassah	Control
Control_Hadassah_45	Female	37.3333	18.9866	2023-11-21 09:25:47	1	Hadassah	Control
Control_Hadassah_46	Female	61	21.6713	2023-11-11 11:27:14	1	Hadassah	Control
Control_Hadassah_47	Male	63.5833	30.4272	2023-11-21 11:40:59	1	Hadassah	Control
Control_Hadassah_48	Male	44.0833	25.6896	2023-11-21 11:40:01	1	Hadassah	Control
Control_Hadassah_49	Male	38.5	26.2346	2023-11-21 11:44:35	1	Hadassah	Control
Control_Hadassah_50	Male	33.75	21.2245	2023-11-21 11:44:03	1	Hadassah	Control
Control_Hadassah_51	Female	31.4167	24.7768	2023-11-21 11:52:05	1	Hadassah	Control
Control_Hadassah_52	Male	65.8333	26.1738		1	Hadassah	Control
Control_Hadassah_53	Female	51.6667	24.0238		1	Hadassah	Control
Control_Hadassah_54	Female	61.3333	21.3839		1	Hadassah	Control
Control_Hadassah_55	Male	63.9167	26.0276		1	Hadassah	Control
Control_Hadassah_56	Male	63.75	31.2386		1	Hadassah	Control
Control_Hadassah_57	Female	49.1667	31.0979		1	Hadassah	Control
Control_Hadassah_58	Male	46.0833	26.5432		1	Hadassah	Control
Control_Hadassah_59	Female	48.5	27.0993		1	Hadassah	Control
Control_Hadassah_60	Female	63.5	24.0569		1	Hadassah	Control
Control_Hadassah_61	Female	44.5	23.4375		1	Hadassah	Control
Control_Hadassah_62	Male	50.25	29.3878		1	Hadassah	Control
Control_Hadassah_63	Female	65.9167	25.5132		1	Hadassah	Control
Control_Hadassah_64	Female	51.5833	29.0006		1	Hadassah	Control
Control_Hadassah_65	Female	58.0833	25.3333		1	Hadassah	Control
Control_Hadassah_66	Male	52.5833	26.2346		1	Hadassah	Control
Control_Hadassah_67	Female	47.4167	27.8159		1	Hadassah	Control
Control_Hadassah_68	Female	59.1667	26.8386		1	Hadassah	Control
Control_Hadassah_69	Female	40.6667	33.8741		1	Hadassah	Control
Control_Hadassah_70	Male	52.4167			1	Hadassah	Control
Control_Hadassah_71	Male	44.0833	34.0203		1	Hadassah	Control
Control_Hadassah_72	Male	40.5833	24.4898		1	Hadassah	Control
Control_Hadassah_73	Female	56.25	27.3438		1	Hadassah	Control
Control_Hadassah_74	Female	53	24.5603		1	Hadassah	Control
Control_Hadassah_75	Male	62.25	30.2469		1	Hadassah	Control
Control_Hadassah_76	Female	59	18.6709		1	Hadassah	Control
Control_Hadassah_77	Male	79.5	27.7778		1	Hadassah	Control
Control_Hadassah_78	Female	67.6667			1	Hadassah	Control
Control_Hadassah_79	Female	42.4167	18.5901		1	Hadassah	Control
PDAC_Hadassah_1	Male	65.5833	20.5714	2023-07-19 11:25:00	1	Hadassah	PDAC
PDAC_Hadassah_2	Female	72.75	18.9866	2023-07-12 11:15:00	1	Hadassah	PDAC
PDAC_Hadassah_3	Male	65.6667	22.4913	2023-07-24 13:10:00	1	Hadassah	PDAC
PDAC_Hadassah_4	Male	68.5	23.7196	2023-05-04 10:10:00	1	Hadassah	PDAC
PDAC_Hadassah_5	Female	67.6667	18.8889	2023-05-31 10:45:00	1	Hadassah	PDAC
PDAC_Hadassah_6	Male	71.3333	23.9995	2023-08-23 10:05:00	1	Hadassah	PDAC
PDAC_Hadassah_7	Male	46	20.0692	2023-08-02 14:55:00	1	Hadassah	PDAC
PDAC_Hadassah_8	Male	61.5833	22.3954	2023-08-28 10:05:00	1	Hadassah	PDAC
PDAC_Hadassah_9	Male	78.5833	22.3081	2023-08-28 10:30:00	1	Hadassah	PDAC
PDAC_Hadassah_10	Male	81.5	24.0569	2023-09-10 11:30:01	0	Hadassah	PDAC
PDAC_Hadassah_11	Male	50.9167	26.5888		1	Hadassah	PDAC
PDAC_Hadassah_12	Male	50.9167	26.5888		1	Hadassah	PDAC
PDAC_Hadassah_13	Male	62.1667	26.3656	2023-11-05 11:55:47	1	Hadassah	PDAC
PDAC_Hadassah_14	Male	88.5833	21.2245	2023-11-15 13:05:00	1	Hadassah	PDAC
PDAC_Hadassah_15	Female	80.5833	25.3906		1	Hadassah	PDAC
PDAC_Hadassah_16	Male	61	35.3491		1	Hadassah	PDAC
PDAC_Hadassah_17	Male	61	35.3491		1	Hadassah	PDAC
PDAC_Hadassah_18	Male	84.75	18.9388	2023-11-08 11:25:38	1	Hadassah	PDAC
PDAC_Hadassah_19	Female	53	31.25	2023-11-12 11:10:42	1	Hadassah	PDAC
PDAC_Hadassah_20	Female	57.9167	28.1245	2023-11-13 08:50:57	1	Hadassah	PDAC
PDAC_Hadassah_21	Male	60.8333	23.1206		1	Hadassah	PDAC
PDAC_Hadassah_22	Male	62.8333	30.7958		1	Hadassah	PDAC
PDAC_Hadassah_23	Male	62.8333	30.7958		1	Hadassah	PDAC
PDAC_Hadassah_24	Male	60.0833	21.4692		1	Hadassah	PDAC
PDAC_Hadassah_25	Female	81.9167	17.9688		1	Hadassah	PDAC
PDAC_Hadassah_26	Male	55.3333			1	Hadassah	PDAC
PDAC_Hadassah_27	Female	72.25	24.1415		1	Hadassah	PDAC
PDAC_Hadassah_28	Female	62	22.8571		1	Hadassah	PDAC
PDAC_Hadassah_29	Female	82.4167	26.5643		1	Hadassah	PDAC
PDAC_Hadassah_30	Female	67.3333	29.3848		1	Hadassah	PDAC
PDAC_Hadassah_31	Female	67.3333	29.3848		1	Hadassah	PDAC
PDAC_Hadassah_32	Male	70.0833	23.3067		1	Hadassah	PDAC
PDAC_Sheba_33	Male	55			1	Sheba	PDAC
PDAC_Sheba_34	Male	55			1	Sheba	PDAC
PDAC_Sheba_35	Male	59.1667			1	Sheba	PDAC
PDAC_Sheba_36	Male	54.3333	21.3839		1	Sheba	PDAC
PDAC_Sheba_37	Female	46.1667	19.9792		1	Sheba	PDAC
PDAC_Sheba_38	Female	63.5833			1	Sheba	PDAC
PDAC_Sheba_39	Female	73.0833			1	Sheba	PDAC
PDAC_Sheba_40	Male	65.75			1	Sheba	PDAC
PDAC_Sheba_41	Male	38.5			1	Sheba	PDAC
PDAC_Sheba_42	Female	77.0833	22.0581		1	Sheba	PDAC
PDAC_Sheba_43	Male	67.25			1	Sheba	PDAC
PDAC_Sheba_44	Male	53.1667	29.8606		1	Sheba	PDAC

## Sheet: S2
KEGG Pathway Term	hsaID	P-adjusted	P-value	Num Genes
Pancreatic cancer	hsa05212	3.76e-12	5.01e-14	346
Cellular senescence	hsa04218	7.79e-10	2.08e-11	606
Chronic myeloid leukemia	hsa05220	9.51e-10	5.07e-11	315
MAPK signaling pathway	hsa04010	9.51e-10	4.34e-11	1025
Colorectal cancer	hsa05210	2.54e-09	1.69e-10	388
FoxO signaling pathway	hsa04068	5.1e-09	4.08e-10	505
mTOR signaling pathway	hsa04150	5.79e-09	5.4e-10	578
Longevity regulating pathway	hsa04211	7.61e-09	9.14e-10	368
Adherens junction	hsa04520	7.61e-09	8.47e-10	306
Insulin resistance	hsa04931	9.69e-09	1.29e-09	450
Insulin signaling pathway	hsa04910	1.33e-08	1.95e-09	508
Hippo signaling pathway	hsa04390	1.38e-08	2.2e-09	558
Small cell lung cancer	hsa05222	2.1e-08	3.82e-09	361
Endocrine resistance	hsa01522	2.1e-08	3.92e-09	364
Cell cycle	hsa04110	3.28e-08	6.55e-09	455
Hepatocellular carcinoma	hsa05225	3.41e-08	7.27e-09	573
Focal adhesion	hsa04510	4.02e-08	9.11e-09	677
AMPK signaling pathway	hsa04152	8.25e-08	1.98e-08	472
Neurotrophin signaling pathway	hsa04722	1.37e-07	3.48e-08	442
EGFR tyrosine kinase inhibitor resistance	hsa01521	1.38e-07	3.67e-08	297
Prostate cancer	hsa05215	1.51e-07	4.23e-08	362
Regulation of actin cytoskeleton	hsa04810	1.62e-07	4.76e-08	727
Human papillomavirus infection	hsa05165	1.79e-07	5.49e-08	1065
Endometrial cancer	hsa05213	4.44e-07	1.42e-07	232
Tight junction	hsa04530	1.03e-06	3.43e-07	613
Apoptosis	hsa04210	1.15e-06	3.99e-07	512
Thyroid hormone signaling pathway	hsa04919	1.77e-06	6.38e-07	420
Gastric cancer	hsa05226	4.08e-06	1.52e-06	471
ErbB signaling pathway	hsa04012	9.5e-06	3.67e-06	293
Glioma	hsa05214	1.04e-05	4.16e-06	268
Signaling pathways regulating pluripotency of stem cells	hsa04550	2.05e-05	8.46e-06	457
Rap1 signaling pathway	hsa04015	2.18e-05	9.31e-06	653
p53 signaling pathway	hsa04115	6.89e-05	3.03e-05	320
Fc gamma R-mediated phagocytosis	hsa04666	7.18e-05	3.26e-05	368
Adipocytokine signaling pathway	hsa04920	7.71e-05	3.6e-05	264
PI3K-Akt signaling pathway	hsa04151	9.75e-05	4.68e-05	1022
Cushing syndrome	hsa04934	0.0001	4.94e-05	473
Prolactin signaling pathway	hsa04917	0.000119	6.05e-05	236
Sphingolipid signaling pathway	hsa04071	0.000131	6.83e-05	420
C-type lectin receptor signaling pathway	hsa04625	0.000226	0.00012	341

## Sheet: S3
Gene	logFC	logCPM	LR	PValue	FDR
lincRNA C15orf54	-1.65768	4.43876	51.5855	6.85e-13	9.51e-10
lincRNA ZNF667-AS1	-2.02011	3.93146	44.6342	2.38e-11	1.65e-08
sense intronic CTD-3092A11.2	-1.24765	6.73026	31.882	1.64e-08	4.01e-06
antisense AC078883.3	-1.80804	4.20828	31.7699	1.74e-08	4.01e-06
hsa-miR-134-5p	-2.56712	4.00402	31.0363	2.53e-08	4.35e-06
misc RNA DLEU2 1	-1.58018	3.66693	30.8256	2.82e-08	4.35e-06
lincRNA RP11-930O11.2	-1.43223	4.15996	29.215	6.48e-08	7.25e-06
lincRNA MIR4435-2HG	-1.50104	4.07486	29.0646	7e-08	7.25e-06
lincRNA MIR4435-2HG	-1.54884	3.71661	29.0051	7.22e-08	7.25e-06
lincRNA RP11-20D14.6	1.06135	3.16363	28.9809	7.31e-08	7.25e-06
lincRNA LINC00152	-1.15943	5.22855	27.2846	1.76e-07	1.62e-05
hsa-miR-320c	-2.16404	4.52502	26.716	2.36e-07	1.97e-05
antisense STXBP5-AS1	-1.11182	3.68133	26.5017	2.63e-07	1.97e-05
hsa-let-7b-5p	-2.01057	13.5833	26.3509	2.85e-07	1.97e-05
hsa-let-7i-5p	-2.13915	7.98311	26.3101	2.91e-07	1.97e-05
antisense RP11-354E11.2	-1.48961	5.36574	25.9374	3.53e-07	2.23e-05
antisense RP11-874J12.4	-1.63143	3.9761	25.504	4.41e-07	2.59e-05
lincRNA ZNF667-AS1	-1.34046	3.81316	25.0429	5.61e-07	2.99e-05
antisense RP11-142C4.6	-1.19455	5.2366	24.6732	6.79e-07	3.37e-05
antisense RP11-523O18.5	1.42003	3.42125	24.5074	7.4e-07	3.43e-05
hsa-miR-93-5p	-1.87899	6.30718	23.9769	9.75e-07	3.87e-05
lincRNA LINC00989	-1.32162	5.2758	23.9738	9.77e-07	3.87e-05
Mt tRNA MT-TQ	-1.68143	15.3807	23.5445	1.22e-06	4.58e-05
antisense RP11-439E19.10	-1.02744	3.38412	23.3815	1.33e-06	4.73e-05
hsa-miR-320a-3p	-1.66686	5.87668	23.2689	1.41e-06	4.77e-05
misc RNA 7SK	-1.44407	4.06794	23.0665	1.56e-06	5.17e-05
hsa-miR-432-5p	-2.07577	6.48409	22.979	1.64e-06	5.29e-05
lincRNA MALAT1	-1.35356	4.6592	22.8533	1.75e-06	5.43e-05
lincRNA LINC00989	-1.16196	5.21859	22.7666	1.83e-06	5.52e-05
hsa-miR-342-5p	-1.91781	4.04434	22.6371	1.96e-06	5.78e-05
Mt rRNA MT-RNR1	-1.38852	18.5762	22.1704	2.49e-06	6.93e-05
antisense MIR223	-1.48149	3.68403	22.0038	2.72e-06	7.27e-05
processed transcript CTD-2619J13.8	1.32798	3.81672	22.0023	2.72e-06	7.27e-05
hsa-let-7d-5p	-1.86204	6.45351	21.8871	2.89e-06	7.38e-05
hsa-let-7e-5p	-2.00063	6.0806	21.8812	2.9e-06	7.38e-05
antisense RP11-846F4.12	-1.36076	6.8678	21.8155	3e-06	7.38e-05
antisense VIM-AS1	-1.44026	7.30648	21.5965	3.36e-06	7.93e-05
antisense ZBED5-AS1	-1.1689	3.43447	21.5937	3.37e-06	7.93e-05
Mt rRNA MT-RNR2	-1.27346	19.7351	21.1969	4.14e-06	9.31e-05
antisense SENCR	-1.25358	5.73575	21.0023	4.59e-06	9.65e-05

## Sheet: S4
ID	TargetGene	miRNA	MirtarbaseId	TargetGeneEntrez	Experiments	Support	References
353438	CDKN1A	hsa-miR-942-5p	MIRT000574	1026	qRT-PCR//Luciferase reporter assay//Western blot	Strong	20190813
353439	CDKN1A	hsa-miR-145-5p	MIRT000575	1026	qRT-PCR//Luciferase reporter assay//Western blot	Strong	20190813
353440	CDKN1A	hsa-miR-145-5p	MIRT000575	1026	Microarray//qRT-PCR//Western blot	Strong	26540468
353441	CDKN1A	hsa-miR-182-5p	MIRT000576	1026	qRT-PCR//Luciferase reporter assay//Western blot	Strong	20190813
353442	CDKN1A	hsa-miR-93-5p	MIRT000577	1026	Luciferase reporter assay//Microarray//Western blot	Strong	18328430
353443	CDKN1A	hsa-miR-93-5p	MIRT000577	1026	qRT-PCR//Luciferase reporter assay//Western blot	Strong	19153141
353444	CDKN1A	hsa-miR-93-5p	MIRT000577	1026	qRT-PCR//Luciferase reporter assay//Western blot	Strong	20190813
353446	CDKN1A	hsa-miR-93-5p	MIRT000577	1026	Luciferase reporter assay//Western blot	Strong	27185265
353447	CDKN1A	hsa-miR-93-5p	MIRT000577	1026	qRT-PCR//Western blot	Strong	28356951
353448	CDKN1A	hsa-miR-657	MIRT000578	1026	qRT-PCR//Luciferase reporter assay//Western blot	Strong	20190813
353450	CDKN1A	hsa-miR-654-3p	MIRT000579	1026	qRT-PCR//Luciferase reporter assay//Western blot	Strong	20190813
353451	CDKN1A	hsa-miR-639	MIRT000580	1026	qRT-PCR//Luciferase reporter assay//Western blot	Strong	20190813
353452	CDKN1A	hsa-miR-572	MIRT000581	1026	qRT-PCR//Luciferase reporter assay//Western blot	Strong	20190813
353453	CDKN1A	hsa-miR-520h	MIRT000582	1026	qRT-PCR//Luciferase reporter assay//Western blot	Strong	20190813
353454	CDKN1A	hsa-miR-520b	MIRT000583	1026	qRT-PCR//Luciferase reporter assay//Western blot	Strong	20190813
353455	CDKN1A	hsa-miR-520a-3p	MIRT000584	1026	qRT-PCR//Luciferase reporter assay//Western blot	Strong	20190813
353456	CDKN1A	hsa-miR-519e-3p	MIRT000585	1026	qRT-PCR//Luciferase reporter assay//Western blot	Strong	20190813
353457	CDKN1A	hsa-miR-519d-3p	MIRT000586	1026	qRT-PCR//Luciferase reporter assay//Western blot	Strong	20190813
353458	CDKN1A	hsa-miR-519d-3p	MIRT000586	1026	Luciferase reporter assay//Western blot	Strong	22262409
353460	CDKN1A	hsa-miR-519b-3p	MIRT000587	1026	qRT-PCR//Luciferase reporter assay//Western blot	Strong	20190813
353461	CDKN1A	hsa-miR-515-3p	MIRT000588	1026	qRT-PCR//Luciferase reporter assay//Western blot	Strong	20190813
353462	CDKN1A	hsa-miR-423-3p	MIRT000589	1026	qRT-PCR//Luciferase reporter assay//Western blot	Strong	20190813
353463	CDKN1A	hsa-miR-372-3p	MIRT000590	1026	qRT-PCR//Luciferase reporter assay//Western blot//Reporter assay;Other	Strong	18212054
353464	CDKN1A	hsa-miR-372-3p	MIRT000590	1026	qRT-PCR//Luciferase reporter assay//Western blot	Strong	20190813
353465	CDKN1A	hsa-miR-363-3p	MIRT000591	1026	qRT-PCR//Luciferase reporter assay//Western blot	Strong	20190813
353466	CDKN1A	hsa-miR-345-5p	MIRT000592	1026	qRT-PCR//Luciferase reporter assay//Western blot	Strong	20190813
353467	CDKN1A	hsa-miR-299-5p	MIRT000593	1026	qRT-PCR//Luciferase reporter assay//Western blot	Strong	20190813
353469	CDKN1A	hsa-miR-299-5p	MIRT000593	1026	Luciferase reporter assay//Western blot	Strong	27347210
353471	CDKN1A	hsa-miR-298	MIRT000594	1026	qRT-PCR//Luciferase reporter assay//Western blot	Strong	20190813
353473	CDKN1A	hsa-miR-28-5p	MIRT000595	1026	qRT-PCR//Luciferase reporter assay//Western blot	Strong	20190813
353475	CDKN1A	hsa-miR-20b-5p	MIRT000596	1026	qRT-PCR//Luciferase reporter assay//Western blot//Reporter assay;Other	Strong	18212054
353476	CDKN1A	hsa-miR-20b-5p	MIRT000596	1026	qRT-PCR//Luciferase reporter assay//Western blot	Strong	20190813
353478	CDKN1A	hsa-miR-20a-5p	MIRT000597	1026	qRT-PCR//Luciferase reporter assay//Western blot	Strong	20190813
353479	CDKN1A	hsa-miR-20a-5p	MIRT000597	1026	Luciferase reporter assay//qRT-PCR;Other	Strong	18941111
353480	CDKN1A	hsa-miR-20a-5p	MIRT000597	1026	Luciferase reporter assay	Strong	21283765
353481	CDKN1A	hsa-miR-20a-5p	MIRT000597	1026	Luciferase reporter assay//qRT-PCR//Western blot	Strong	23333058
353483	CDKN1A	hsa-miR-208b-3p	MIRT000598	1026	qRT-PCR//Luciferase reporter assay//Western blot	Strong	20190813
353484	CDKN1A	hsa-miR-208b-3p	MIRT000598	1026	Luciferase reporter assay//Microarray//qRT-PCR//Western blot	Strong	26044724
353486	CDKN1A	hsa-miR-208a-3p	MIRT000599	1026	qRT-PCR//Luciferase reporter assay//Western blot	Strong	20190813
353487	CDKN1A	hsa-miR-208a-3p	MIRT000599	1026	Luciferase reporter assay//Western blot	Strong	26754670
353489	CDKN1A	hsa-miR-17-5p	MIRT000600	1026	qRT-PCR//Luciferase reporter assay//Western blot//Reporter assay	Strong	18212054
353490	CDKN1A	hsa-miR-17-5p	MIRT000600	1026	qRT-PCR//Western blot//Northern blot//Luciferase reporter assay	Strong	18493594
353491	CDKN1A	hsa-miR-17-5p	MIRT000600	1026	qRT-PCR//Luciferase reporter assay//Western blot	Strong	20190813
353492	CDKN1A	hsa-miR-17-5p	MIRT000600	1026	Luciferase reporter assay//qRT-PCR;Other	Strong	18941111
353493	CDKN1A	hsa-miR-17-5p	MIRT000600	1026	Luciferase reporter assay//Western blot	Strong	20227518
353494	CDKN1A	hsa-miR-17-5p	MIRT000600	1026	Luciferase reporter assay	Strong	21283765
353495	CDKN1A	hsa-miR-17-5p	MIRT000600	1026	Luciferase reporter assay//qRT-PCR//Western blot	Strong	23333058
353496	CDKN1A	hsa-miR-17-5p	MIRT000600	1026	Luciferase reporter assay//qRT-PCR//Western blot	Strong	24989082
353498	CDKN1A	hsa-miR-17-5p	MIRT000600	1026	Luciferase reporter assay//qRT-PCR//Western blot	Strong	27774777
353499	CDKN1A	hsa-miR-17-5p	MIRT000600	1026	Luciferase reporter assay//qRT-PCR//Western blot	Strong	26482648
353500	CDKN1A	hsa-miR-132-3p	MIRT000601	1026	qRT-PCR//Luciferase reporter assay//Western blot	Strong	20190813
353503	CDKN1A	hsa-miR-125a-5p	MIRT000602	1026	qRT-PCR//Luciferase reporter assay//Western blot	Strong	20190813
353504	CDKN1A	hsa-miR-106b-5p	MIRT000603	1026	Luciferase reporter assay//qRT-PCR	Strong	18676839
353505	CDKN1A	hsa-miR-106b-5p	MIRT000603	1026	Luciferase reporter assay//Microarray//Western blot	Strong	18328430
353506	CDKN1A	hsa-miR-106b-5p	MIRT000603	1026	qRT-PCR//Luciferase reporter assay//Western blot	Strong	19153141
353507	CDKN1A	hsa-miR-106b-5p	MIRT000603	1026	qRT-PCR//Luciferase reporter assay//Western blot	Strong	18212054
353508	CDKN1A	hsa-miR-106b-5p	MIRT000603	1026	qRT-PCR//Luciferase reporter assay//Western blot	Strong	20190813
353509	CDKN1A	hsa-miR-106b-5p	MIRT000603	1026	qRT-PCR//Luciferase reporter assay//Western blot//Microarray	Strong	20385818
353510	CDKN1A	hsa-miR-106b-5p	MIRT000603	1026	Luciferase reporter assay//Microarray//qRT-PCR//Western blot	Strong	19422085
353511	CDKN1A	hsa-miR-106b-5p	MIRT000603	1026	Luciferase reporter assay	Strong	20101223
353512	CDKN1A	hsa-miR-106b-5p	MIRT000603	1026	Luciferase reporter assay	Strong	21283765
353513	CDKN1A	hsa-miR-106b-5p	MIRT000603	1026	Reporter assay;Western blot;qRT-PCR	Strong	20709030
353514	CDKN1A	hsa-miR-106b-5p	MIRT000603	1026	qRT-PCR//Western blot	Strong	23803041
353516	CDKN1A	hsa-miR-106b-5p	MIRT000603	1026	Luciferase reporter assay//qRT-PCR//Western blot	Strong	26238857
353517	CDKN1A	hsa-miR-503-5p	MIRT000642	1026	Luciferase reporter assay	Strong	19956200
353518	CDKN1A	hsa-miR-106a-5p	MIRT001223	1026	qRT-PCR//Luciferase reporter assay//Western blot//Reporter assay;Other	Strong	18212054
353519	CDKN1A	hsa-miR-106a-5p	MIRT001223	1026	Luciferase reporter assay//Western blot	Strong	19782699
353520	CDKN1A	hsa-miR-106a-5p	MIRT001223	1026	qRT-PCR//Luciferase reporter assay//Western blot	Strong	20190813
353521	CDKN1A	hsa-miR-106a-5p	MIRT001223	1026	qRT-PCR//Luciferase reporter assay//Western blot//Microarray	Strong	20385818
353523	CDKN1A	hsa-miR-96-5p	MIRT003414	1026	Luciferase reporter assay//Microarray//qRT-PCR//Western blot	Strong	19422085
353524	CDKN1A	hsa-miR-96-5p	MIRT003414	1026	Luciferase reporter assay//Western blot	Strong	26582573
353525	CDKN1A	hsa-miR-302a-3p	MIRT004660	1026	Luciferase reporter assay	Strong	20101223
353526	CDKN1A	hsa-miR-146a-5p	MIRT004661	1026	Luciferase reporter assay	Strong	20101223
353527	CDKN1A	hsa-miR-146b-5p	MIRT004662	1026	Luciferase reporter assay	Strong	20101223
353528	CDKN1A	hsa-miR-519a-3p	MIRT006234	1026	Luciferase reporter assay//qRT-PCR//Western blot	Strong	22262409
353529	CDKN1A	hsa-miR-519a-3p	MIRT006234	1026	qRT-PCR//Luciferase reporter assay//Western blot	Strong	24752803
353530	CDKN1A	hsa-miR-10b-5p	MIRT006369	1026	Luciferase reporter assay//Western blot	Strong	21471404
353531	CDKN1A	hsa-miR-519c-3p	MIRT006641	1026	Luciferase reporter assay//qRT-PCR//Western blot	Strong	22262409
353537	CDKN1A	hsa-let-7a-5p	MIRT032506	1026	Western blot	Strong	19818775
353546	CDKN1A	hsa-miR-22-3p	MIRT053319	1026	Luciferase reporter assay//qRT-PCR//Western blot	Strong	23582783
353709	CDKN1A	hsa-miR-512-5p	MIRT732136	1026	Luciferase reporter assay//qRT-PCR//Western blot	Strong	26648284
353710	CDKN1A	hsa-miR-663a	MIRT732167	1026	Luciferase reporter assay	Strong	27105517
353712	CDKN1A	hsa-miR-181a-5p	MIRT733054	1026	qRT-PCR//Western blot	Strong	27534652
353713	CDKN1A	hsa-miR-203a-5p	MIRT734400	1026	Western blot	Strong	26278219
353714	CDKN1A	hsa-miR-95-3p	MIRT734645	1026	Immunohistochemistry//Luciferase reporter assay//qRT-PCR//Western blot	Strong	27698442
353715	CDKN1A	hsa-miR-196a-5p	MIRT734938	1026	Immunoblot//Luciferase reporter assay	Strong	27880728
353716	CDKN1A	hsa-miR-4295	MIRT735225	1026	Luciferase reporter assay//qRT-PCR//Western blot	Strong	26231799
353989	E2F1	hsa-miR-20a-5p	MIRT000180	1869	Western blot	Strong	19110058
353990	E2F1	hsa-miR-20a-5p	MIRT000180	1869	Western blot	Strong	18025036
353991	E2F1	hsa-miR-20a-5p	MIRT000180	1869	Western blot	Strong	18836483
353992	E2F1	hsa-miR-20a-5p	MIRT000180	1869	Luciferase reporter assay//Northern blot//Western blot//Reporter assay	Strong	15944709
353993	E2F1	hsa-miR-20a-5p	MIRT000180	1869	Luciferase reporter assay	Strong	21283765
353994	E2F1	hsa-miR-20a-5p	MIRT000180	1869	Immunofluorescence//Luciferase reporter assay//Microarray//qRT-PCR//Western blot	Strong	23868977
353996	E2F1	hsa-miR-20a-5p	MIRT000180	1869	Luciferase reporter assay	Strong	27282946
353997	E2F1	hsa-miR-106a-5p	MIRT000374	1869	Immunohistochemistry//Microarray//Western blot	Strong	20643754
353999	E2F1	hsa-miR-106a-5p	MIRT000374	1869	Luciferase reporter assay//Western blot	Strong	21656380
354000	E2F1	hsa-miR-223-3p	MIRT000632	1869	Luciferase reporter assay//Western blot	Strong	20029046
354001	E2F1	hsa-miR-330-3p	MIRT000718	1869	Luciferase reporter assay//Western blot	Strong	19597470
354002	E2F1	hsa-miR-98-5p	MIRT001124	1869	Luciferase reporter assay	Strong	19528081
354003	E2F1	hsa-miR-21-5p	MIRT001191	1869	qRT-PCR//Western blot	Strong	19906824
354004	E2F1	hsa-miR-21-5p	MIRT001191	1869	Luciferase reporter assay	Strong	19528081
354005	E2F1	hsa-miR-93-5p	MIRT002472	1869	Luciferase reporter assay//Western blot	Strong	19486339
354006	E2F1	hsa-miR-93-5p	MIRT002472	1869	Luciferase reporter assay//Microarray//Western blot	Strong	18328430
354010	E2F1	hsa-miR-17-5p	MIRT002935	1869	Western blot	Strong	18836483
354011	E2F1	hsa-miR-17-5p	MIRT002935	1869	Luciferase reporter assay//Northern blot//Western blot//Reporter assay	Strong	15944709
354012	E2F1	hsa-miR-17-5p	MIRT002935	1869	Northern blot//qRT-PCR//Western blot	Strong	16940181
354013	E2F1	hsa-miR-17-5p	MIRT002935	1869	Luciferase reporter assay	Strong	21283765
354016	E2F1	hsa-miR-106b-5p	MIRT003045	1869	Luciferase reporter assay//qRT-PCR	Strong	18676839
354017	E2F1	hsa-miR-106b-5p	MIRT003045	1869	Luciferase reporter assay//Western blot	Strong	19486339
354018	E2F1	hsa-miR-106b-5p	MIRT003045	1869	Luciferase reporter assay//Microarray//Western blot	Strong	18328430
354019	E2F1	hsa-miR-106b-5p	MIRT003045	1869	Luciferase reporter assay	Strong	21283765
354020	E2F1	hsa-miR-106b-5p	MIRT003045	1869	Reporter assay	Strong	18212054
354022	E2F1	hsa-miR-205-5p	MIRT003322	1869	Luciferase reporter assay//qRT-PCR//Western blot	Strong	22578566
354023	E2F1	hsa-miR-205-5p	MIRT003322	1869	Reporter assay	Strong	21454583
354024	E2F1	hsa-miR-205-5p	MIRT003322	1869	Luciferase reporter assay//Western blot	Strong	23629002
354026	E2F1	hsa-let-7a-5p	MIRT003904	1869	Western blot	Strong	19110058
354028	E2F1	hsa-miR-34a-5p	MIRT004821	1869	Western blot	Strong	21128241
354029	E2F1	hsa-miR-34a-5p	MIRT004821	1869	qRT-PCR//Western blot	Strong	27704360
354030	E2F1	hsa-miR-34a-5p	MIRT004821	1869	Luciferase reporter assay//Western blot	Strong	28293146
354032	E2F1	hsa-miR-149-3p	MIRT005356	1869	Luciferase reporter assay//qRT-PCR//Western blot//Reporter assay;Western blot;qRT-PCR;Other	Strong	20623644
354033	E2F1	hsa-miR-203a-3p	MIRT006039	1869	Immunoblot//In situ hybridization//Luciferase reporter assay//qRT-PCR//Western blot	Strong	21159887
354034	E2F1	hsa-miR-331-3p	MIRT006506	1869	Luciferase reporter assay//Western blot	Strong	20510161
354035	E2F1	hsa-miR-362-3p	MIRT007349	1869	Western blot	Strong	23280316
354039	E2F1	hsa-miR-181b-5p	MIRT035553	1869	Luciferase reporter assay//Western blot	Strong	23083446
354056	E2F1	hsa-miR-329-3p	MIRT438107	1869	Luciferase reporter assay	Strong	23866847
354073	E2F1	hsa-miR-519d-3p	MIRT727823	1869	Luciferase reporter assay	Strong	28146423
354075	E2F1	hsa-miR-135a-5p	MIRT733538	1869	Flow//Immunoprecipitaion//Luciferase reporter assay//Microarray//qRT-PCR//Western blot	Strong	27683111
354076	E2F1	hsa-miR-302b-3p	MIRT733642	1869	Luciferase reporter assay//qRT-PCR//Western blot	Strong	26623722
354077	E2F1	hsa-miR-193a-3p	MIRT733932	1869	qRT-PCR//Western blot	Strong	26125439
354078	E2F1	hsa-miR-342-3p	MIRT734732	1869	Luciferase reporter assay//qRT-PCR//Western blot	Strong	26483346
354079	E2F1	hsa-miR-9-3p	MIRT735212	1869	Luciferase reporter assay//Northern blot//qRT-PCR	Strong	26459601
354093	E2F2	hsa-miR-24-3p	MIRT000122	1870	Luciferase reporter assay//Microarray//qRT-PCR//Western blot//Western blot;qRT-PCR;Microarray;Other	Strong	19748357
354095	E2F2	hsa-miR-98-5p	MIRT001126	1870	Northern blot//Western blot//qRT-PCR//ChIP//Luciferase reporter assay	Strong	19528081
354096	E2F2	hsa-let-7a-5p	MIRT005477	1870	Luciferase reporter assay//qRT-PCR//Western blot	Strong	20418948
354097	E2F2	hsa-miR-125b-5p	MIRT006974	1870	Luciferase reporter assay//qRT-PCR//Western blot	Strong	22999819
354099	E2F2	hsa-miR-155-5p	MIRT021062	1870	Reporter assay;Other	Strong	20584899
354100	E2F2	hsa-miR-155-5p	MIRT021062	1870	Reporter assay;Other	Strong	19759154
354103	E2F2	hsa-miR-155-5p	MIRT021062	1870	Immunohistochemistry//Luciferase reporter assay//qRT-PCR//Western blot	Strong	26967247
354177	E2F2	hsa-miR-31-5p	MIRT731271	1870	Luciferase reporter assay//qRT-PCR//Western blot//Immunohistochemistry	Strong	27174918
354178	E2F2	hsa-miR-26a-5p	MIRT732063	1870	Luciferase reporter assay//qRT-PCR//Western blot	Strong	26458859
354179	E2F2	hsa-miR-218-5p	MIRT732569	1870	Luciferase reporter assay//qRT-PCR//Western blot	Strong	26012781
354180	E2F2	hsa-miR-214-5p	MIRT734304	1870	Luciferase reporter assay//qRT-PCR//Western blot	Strong	26498144
354181	E2F2	hsa-miR-31-3p	MIRT734615	1870	Luciferase reporter assay	Strong	26997445
354182	E2F2	hsa-let-7a-3p	MIRT734933	1870	Western blot	Strong	25647078
354183	E2F2	hsa-let-7b-5p	MIRT735481	1870	Immunofluorescence//Luciferase reporter assay//qRT-PCR//Western blot	Strong	27520092
355337	PIK3R1	hsa-miR-29a-3p	MIRT004103	5295	Luciferase reporter assay//Northern blot//qRT-PCR//Western blot	Strong	20943204
355338	PIK3R1	hsa-miR-376a-3p	MIRT006724	5295	Luciferase reporter assay//qRT-PCR//Western blot	Strong	22684007
355339	PIK3R1	hsa-miR-29b-3p	MIRT027237	5295	Western blot	Strong	24147037
355340	PIK3R1	hsa-miR-29b-3p	MIRT027237	5295	Flow//Luciferase reporter assay//qRT-PCR//Western blot//ChIP-PCR	Strong	25356754
355342	PIK3R1	hsa-miR-21-5p	MIRT030860	5295	Luciferase reporter assay//qRT-PCR//Western blot	Strong	26676464
355344	PIK3R1	hsa-miR-155-5p	MIRT053013	5295	Luciferase reporter assay//qRT-PCR//Western blot	Strong	22609116
355345	PIK3R1	hsa-miR-503-5p	MIRT054427	5295	Immunohistochemistry//In situ hybridization//Luciferase reporter assay//qRT-PCR//Western blot	Strong	24550137
355406	PIK3R1	hsa-miR-221-3p	MIRT438233	5295	Western blot	Strong	24147037
355467	PIK3R1	hsa-miR-542-3p	MIRT732229	5295	Immunohistochemistry//Luciferase reporter assay//Western blot	Strong	26286747
355468	PIK3R1	hsa-miR-218-1-3p	MIRT733065	5295	qRT-PCR//Western blot//MTT	Strong	25760926
355470	PIK3R1	hsa-miR-128-3p	MIRT733521	5295	Chromatin immunoprecipitation//Immunoblot//Luciferase reporter assay//Microarray//qRT-PCR	Strong	27893811
355471	PIK3R1	hsa-miR-487a-3p	MIRT734707	5295	ChIP-seq//Immunohistochemistry//Luciferase reporter assay//qRT-PCR//Western blot	Strong	27827315
355472	PIK3R1	hsa-miR-486-5p	MIRT735338	5295	Luciferase reporter assay//Next Generation Sequencing (NGS)//qRT-PCR//Western blot	Strong	25475121
356102	BAK1	hsa-miR-125b-5p	MIRT002394	578	Luciferase reporter assay//qRT-PCR//Western blot	Strong	18056640
356103	BAK1	hsa-miR-125b-5p	MIRT002394	578	Luciferase reporter assay//qRT-PCR//Western blot	Strong	21823019
356104	BAK1	hsa-miR-125b-5p	MIRT002394	578	Luciferase reporter assay	Strong	23497288
356105	BAK1	hsa-miR-125b-5p	MIRT002394	578	Luciferase reporter assay//	Strong	23928699
356106	BAK1	hsa-miR-125b-5p	MIRT002394	578	Luciferase reporter assay	Strong	27158338
356107	BAK1	hsa-miR-125a-5p	MIRT005350	578	Flow//Luciferase reporter assay//qRT-PCR//Western blot	Strong	20616003
356372	RAD51	hsa-miR-96-5p	MIRT006780	5888	Immunofluorescence//Luciferase reporter assay//qRT-PCR//Western blot	Strong	22761336
356374	RAD51	hsa-miR-193b-3p	MIRT016582	5888	ChIP-seq//Luciferase reporter assay//qRT-PCR//Western blot	Strong	27225532
356380	RAD51	hsa-miR-103a-3p	MIRT027144	5888	Luciferase reporter assay	Strong	24088786
356383	RAD51	hsa-miR-155-5p	MIRT054639	5888	Flow//Immunofluorescence//Immunohistochemistry//Luciferase reporter assay//qRT-PCR//Western blot	Strong	24616504
356384	RAD51	hsa-miR-107	MIRT438264	5888	Luciferase reporter assay	Strong	24088786
356385	RAD51	hsa-miR-221-3p	MIRT438601	5888	Western blot	Strong	24036252
356496	RAD51	hsa-miR-34a-5p	MIRT733962	5888	Luciferase reporter assay//qRT-PCR//Western blot	Strong	26670277
357317	BCL2L1	hsa-miR-491-5p	MIRT004285	598	Luciferase reporter assay//Western blot	Strong	20039318
357318	BCL2L1	hsa-miR-491-5p	MIRT004285	598	Flow cytometry//GFP reporter//QRTPCR//Western blot	Strong	23519249
357319	BCL2L1	hsa-miR-491-5p	MIRT004285	598	Luciferase reporter assay	Strong	24747968
357320	BCL2L1	hsa-let-7g-5p	MIRT004490	598	Luciferase reporter assay//qRT-PCR//Western blot	Strong	20347499
357321	BCL2L1	hsa-let-7c-5p	MIRT004491	598	Luciferase reporter assay//qRT-PCR//Western blot	Strong	20347499
357322	BCL2L1	hsa-let-7c-5p	MIRT004491	598	Luciferase reporter assay//qRT-PCR//Western blot	Strong	22917031
357323	BCL2L1	hsa-miR-122-5p	MIRT023334	598	Western blot;qRT-PCR	Strong	18692484
357327	BCL2L1	hsa-miR-133a-3p	MIRT052647	598	Luciferase reporter assay//Western blot	Strong	23756231
357328	BCL2L1	hsa-miR-133a-3p	MIRT052647	598	ChIP-seq//Luciferase reporter assay//qRT-PCR//Western blot	Strong	26276722
357382	BCL2L1	hsa-miR-324-3p	MIRT528157	598	Luciferase reporter assay//Microarray//qRT-PCR//Western blot	Strong	27245778
357391	BCL2L1	hsa-miR-133b	MIRT731772	598	ChIP-seq//Luciferase reporter assay//qRT-PCR//Western blot	Strong	26276722
357392	BCL2L1	hsa-miR-608	MIRT733033	598	Luciferase reporter assay//Microarray//qRT-PCR//Western blot	Strong	26485640
357395	BCL2L1	hsa-miR-326	MIRT735192	598	Luciferase reporter assay//qRT-PCR//Western blot	Strong	25875481
